# Supplementary material for: PET metabolic tumor volume as a new prognostic factor in childhood rhabdomyosarcoma
Source: PLoS One. 2022 Jan 14;17(1):e0261565. doi: 10.1371/journal.pone.0261565 (PMC8759649; doi:10.1371/journal.pone.0261565)
Supplement: S1 Data — (XLSX) [file pone.0261565.s001.xlsx]

## Sheet: data_set
N°	sex	date_birth	center	histology	Surgery	TTT group	diagnostic_date	IRSTNM	date_tep1	N°tumor	primary tumor	bone lysis	primary	SUVmean1	peak 1	max1	volume 1	Meta	localisation2	SUVmoyen2	peak2	max2	volume2	relapse	relapse_date	death	death_date	date_last_evaluation	last_news_date	end_point_date
1	2		1	1	1	0	Q1 2008	1	Q2 2008	4	pelvis	0	1	2.9	3.9	4.7	15.8							0		0		Q1 2015	Q1 2015	Q1 2015
2	1		1	2	0	1	Q3 2011	3	Q3 2011	3	base du crâne	1	1	6.9	8.6	12.6	10.2	2	ganglion	8	10.5	14	20	1	Q1 2012	1	Q1 2012
3	1		1	2	1	1	Q3 2011	1	Q3 2011	4	pelvis	0	1	1.5	2.2	2.7	16							1	Q1 2012	1	Q1 2014
4	1		1	1	1	1	Q4 2012	3	Q1 2013	1	membre	0	1	6.5	8.2	11	13	2	gg mediastinal 2L	2.1	2.6	3.62	6.9	0		0		Q2 2017	Q2 2017	Q2 2017
5	2		1	1	1	1	Q1 2013	4	Q1 2013	1	membre	0	1	4.55	5.7	7	27.7	2	mésentérique	3.57	4.8	7.06	80	1	Q1 2014	1	Q2 2014
6	1		1	1	1	1	Q3 2013	4	Q3 2013	1	membre	1	1	2.5	2.7	4	3.6	2	osseux diffus (rachis + ceintures)	6.87	4.8	3.8	288	1	Q1 2014	1	Q1 2014
7	1		1	1	1	1	Q3 2014	3	Q3 2014	1	membre	0	1	3.72	4.8	5.88	72	2	N+ médiastinal 2 L	1.56	1.77	2.63	3.9	1	Q1 2016	0		Q3 2017	Q3 2017	Q3 2017
8	1		1	2	1	0	Q1 2014	3	Q1 2014	4	pelvis	0	1	3.44	4.9	6.72	120							1	Q4 2014	1	Q2 2016
9	1		1	2	1	1	Q3 2014	2	Q3 2014	4	pelvis	0	1	2.19	3.5	4.5	6.7							0		0		Q3 2017	Q3 2017	Q3 2017
10	2		1	2	0	0	Q4 2015	1	Q4 2015	2	orbite	0	1	3.1	3.6	4.6	8							0		0		Q3 2017	Q3 2017	Q3 2017
11	2		1	1	1	1	Q1 2015	2	Q1 2015	3	base crane	1	1	2.3	4.1	4.7	16							0		0		Q3 2017	Q3 2017	Q3 2017
12	2		1	1	0	1	Q3 2016	4	Q3 2016	4	pelvis	0	1	3.41	4	5.66	116.77	2	gg sous diaphragmatique	3.88		7.05	72	1	Q4 2017	0		Q4 2017	Q4 2017	Q4 2017
13	1		2	2	0	1	Q3 2008	4	Q3 2008	3	cavum	0	1	2.4	3	3.4	9	2	osteomedullaire ? oui meme si pas rachis touché	1.7	2.5	3	88	0		0		Q2 2017	Q2 2017	Q2 2017
14	2		2	1	0	1	Q1 2009	4	Q1 2009	6	osteomedullaire	0	1	2.7	4.5	5	472							1	Q1 2010	1	Q2 2010
15	2		2	2	1	0	Q1 2009	1	Q1 2009	5	testicule	0	1	2.8	4	4.6	34							0		0		Q4 2015	Q4 2015	Q4 2015
16	2		2	1	0	1	Q4 2011	3	Q4 2011	1	bras	0	1	3.1	4.4	4.6	31	2	gg axillaires	1.1	1.3	1.7	3	0		0		Q2 2017	Q2 2017	Q2 2017
17	2		2	2	1	1	Q3 2014	1	Q3 2014	2	orbite	0	1	2.5	3.5	4.6	2.5							0		0		Q2 2017	Q2 2017	Q2 2017
18	1		2	1	0	0	Q3 2014	4	Q3 2014	4	pelvis	0	1	7	11	12	520	2	ostéomédullaire (rachis + ceintures)	5.4	8	10.9	81		Q3 2014		Q3 2014
19	1		2	2	1	1	Q1 2015	2	Q1 2015	1	membre	0	1	1.5	2	2.5	10							0		0		Q3 2017	Q3 2017	Q3 2017
20	2		3	2	1	1	Q3 2012	3	Q3 2012	2	parotide	0	1	5.02	7.16	8	122							0		0		Q3 2017	Q3 2017	Q3 2017
21	1		3	2	1	1	Q1 2013	2	Q1 2013	1	pectoral	0	1	0.67	0.94	1.06	25							0		0		Q3 2017	Q3 2017	Q3 2017
22	2		3	2	1	1	Q3 2013	4	Q3 2013	4	pelvis	0	1	2.14	2.62	3.94	9.79	2	Poumons	0.72	0.82	1.17	3	0		0		Q2 2017	Q2 2017	Q2 2017
23	1		3	2	1	1	Q4 2014	3	Q4 2014	3	base crâne	1	1	5.65	7.74	9.8	15	2	M+ latérocave (non vu)	6	6.63	9.54	3.5	0		1	Q3 2016
24	2		3	1	0	0	Q1 2015	4	Q1 2015	6	osteomedullaire	0	1	4.59	6.32	8.73	262							0		1	Q4 2016
25	1		3	1	1	1	Q2 2015	3	Q3 2015	2	sillon nasogenien	0	1	4.6	4.89	7.67	3.8	2	gg submandibulaire gche	1.75	2	3	3.8	0		0		Q2 2017	Q2 2017	Q2 2017
26	2		3	2	1	1	Q3 2015	2	Q3 2015	4	vesicoprostatique	0	1	3.39	4.23	5.35	17.6							0		0		Q3 2017	Q3 2017	Q3 2017
27	2		3	2	1	1	Q4 2016	1	Q4 2016	2	mandibule	1	1	6.54	8.87	12.93	29.5							0		0		Q3 2017	Q3 2017	Q3 2017
28	2		4	2	1	1	Q1 2007	4	Q1 2007	4	psoas	0	1	3.7	14	15.3	103							1	Q1 2010	1	Q3 2011
29	2		4	1	1	1	Q4 2007	1	Q4 2007	2	maxillaire	1	1	3.8	5.9	6.2	57							1	Q2 2009	1	Q4 2009
30	2		4	2	1	1	Q4 2008	3	Q4 2008	4	pelvien	0	1	2.9	5.2	5.5	623							1	Q4 2009	1	Q1 2010
31	2		4	1	1	1	Q1 2008	3	Q1 2008	3	ethmoide	1	1	4.9	7.4	7.6	80							0		0		Q2 2014	Q2 2014	Q2 2014
32	1		4	1	0	0	Q2 2010	2	Q2 2010	1	membre	0	1	0.6	1	1.2	1							0		0		Q2 2017	Q2 2017	Q2 2017
33	2		4	1	0	0	Q1 2011	4	Q1 2011	1	membre	0	1	3.58	5.28	5.49	125	2	gg sous carénaire	3.1	4.8	5	58	1	Q3 2011	1	Q1 2012
34	2		4	2	1	1	Q3 2009	1	Q3 2009	2	pharynx	0	1	9	14.6	15.3	58							1	Q1 2010	1	Q2 2010
35	1		4	2	0	0	Q2 2011	1	Q2 2011	2	orbite	0	1	5.7	7.7	9	2.6							0		0		Q1 2017	Q1 2017	Q1 2017
36	2		4	2	1	1	Q4 2011	1	Q4 2011	5	paratesticulaire	0	1	2.4	3.68	3.96	25							0		0		Q2 2016	Q2 2016	Q2 2016
37	2		4	2	1	1	Q3 2010	1	Q3 2010	2	parotide	0	1	1.8	2	2.4	2.9							0		0		Q2 2016	Q2 2016	Q2 2016
38	2		4	2	1	1	Q3 2011	3	Q3 2011	5	paratesticulaire	0	1	2.8	4.1	4.4	20	2	coulée gg latéro aortique G	4	6.57	7	141	1	Q2 2017	1	Q3 2017
39	1		4	2	0	0	Q2 2012	3	Q2 2012	3	fosse temporale	1	1	5	7.6	8.2	43							1	Q4 2012	1	Q2 2013
40	1		4	1	0	0	Q3 2012	3	Q3 2012	4	anal	0	1	4.5	6.8	7	380	2	gg inguinaux	2.8	4	4.5	14	1	Q2 2013	1	Q4 2014
41	2		4	2	1	1	Q2 2012	1	Q2 012	5	paratesticulaire	0	1	1.4	2.1	2.3	24							0		0		Q4 2017	Q4 2017	Q4 2017
42	2		4	2	1	1	Q4 2013	3	Q4 2013	3	base crâne	0	1	1.9	2.5	3.2	4.6	2	gg sous mandibulaire	1.48	1.9	2.26	7.5	1	Q2 2014	1	Q3 2014
43	2		4	1	1	1	Q2 2011	1	Q2 2011	2	orbite	0	1	0.57	0.81	0.93	1							0		0		Q2 2017	Q2 2017	Q2 2017
44	2		4	1	1	1	Q2 2014	3	Q2 2014	1	membre	0	1	3.1	4.6	5	47	2	gg iliaque ext G	2	2.8	3	35	1	Q1 2017	0		Q2 2017	Q2 2017	Q2 2017
45	2		4	2	0	0	Q1 2014	2	Q1 2014	1	membre	0	1	2	3	3.3	30							1	Q2 2015	1	Q3 2017
46	1		4	2	1	1	Q2 2014	1	Q2 2014	2	menton	1	1	2.57	3.6	4	31							1	Q4 2015	0		Q3 2017	Q3 2017	Q3 2017
47	2		5	1	0	1	Q1 2007	1	Q1 2007	2	orbite	0	1	1.69	2.23	2.87	6.21							1	Q4 2008	0		Q4 2016	Q4 2016	Q4 2016
48	2		5	1	0	1	Q1 2007	4	Q1 2007	1	membre	0	1	2.5	3.4	3.8	114	2	poumon	3.44	5	5.8	58	1	Q1 2008	1	Q2 2009
49	2		5	1	1	1	Q1 2008	4	Q1 2008	2	ganglionnaire	0	1	2.64	4	4.39	27.7							1	Q1 2010	1	Q4 2010
50	2		5	1	0	1	Q4 2008	4	Q4 2008	1	membre	1	1	2.4	3.5	3.8	200	2	poumon	2.2	2.7	3.6	5	1	Q4 2008	1	Q2 2010
51	1		5	1	0	1	Q2 2010	2	Q2 2010	3	ehtmoide	1	1	5.4	7.1	8.6	6.7							1	Q1 2011	1	Q1 2011
52	2		5	1	0	1	Q2 2012	2	Q2 2012	1	membre	0	1	2.5	3.5	3.9	23							0		0		Q2 2017	Q2 2017	Q2 2017
53	2		5	2	1	0	Q3 2012	1	Q3 2012	5	testicule	0	1	2.2	3.1	3.6	7.6							0		0		Q3 2017	Q3 2017	Q3 2017
54	2		5	1	0	1	Q1 2013	4	Q1 2013	4	ganglion	0	1	8	12.2	14.2	140	2	os bassin	5.3	7.6	9	86	0		0		Q3 2017	Q3 2017	Q3 2017
55	1		5	1	1	1	Q2 2013	3	Q2 2013	4	pelvis	0	1	3.8	5.5	7	113	2	gg latéro-aortiques-iliaques	3	5	5.7	91	0		0		Q4 2017	Q4 2017	Q4 2017
56	2		5	2	0	0	Q1 2015	2	Q1 2015	4	prostate	0	1	2.4	3.4	4.1	13.5							0		0		Q3 2017	Q3 2017	Q3 2017
57	2		5	2	0	1	Q1 2016	3	Q1 2016	2	buccal	0	1	6.9	9	10.1	72							0		0		Q3 2017	Q3 2017	Q3 2017
58	1		5	2	0	0	Q2 2016	2	Q2 2016	3	maxillaire	1	1	3.3	4.4	5.6	31							0		0		Q3 2017	Q3 2017	Q3 2017
59	2		5	2	1	0	Q3 2016	3	Q3 2016	1	membre	0	1	3.4	5.2	6.3	42	2	sternum : qu'est ce que c'est ??	3.3	4.7	5.4	35		Q4 2017			Q1 2018	Q1 2018	Q1 2018
60	1		5	1	0	1	Q3 2016	2	Q3 2016	3	maxillaire	1	1	2.4	3.9	4.7	29							0		0		Q3 2017	Q3 2017	Q3 2017
61	2		5	1	0	1	Q2 2008	1	Q2 2008	2	parotide	0	1	4.75	6.7	7.6	26	2	ostéomedullaire (rachis+ceintures scapulaire et bassin)	2.6	4.3	5.3	223	1	Q3 2009	1	Q3 2012
62	2		5	1	0	1	Q4 2008	4	Q4 2008	6	osteomedullaire	0	1	2.6	4.3	5.3	223							1	Q1 2009	1	Q1 2010
63	1		5	2	0	0	Q1 2014	3	Q1 2014	3	oreille interne	0	1	0.9	1.3	1.5	7.1	2	gg jugulocarotidiens	2.5	3.5	4.2	22	0		0		Q2 2017	Q2 2017	Q2 2017
64	2		5	2	1	1	Q2 2016	2	Q2 2016	4	voies biliaires	0	1	1.8	2.6	3.3	24							0		0		Q3 2017	Q3 2017	Q3 2017
65	1		5	2	1	0	Q4 2016	2	Q1 2017	1	membre	0	1	0.6	0.8	0.8	1							0		0		Q3 2017	Q3 2017	Q3 2017
66	1		5	2	0	0	Q1 2017	2	Q1 2017	3	loge ptérygoide	0	1	2.9	3.5	4.6	3							0		0		Q3 2017	Q3 2017	Q3 2017
67	1		6	1	0	1	Q1 2012	4	Q1 2012	4	para-rectale	0	1	3.9	5.6	6.4	252	2	gg pelviens	3.6	5.5	6.1	117	1	Q3 2012	1	Q1 2013
68	2		6	1	1	1	Q4 2008	3	Q4 2008	1	bras	1	1	3.4	4.4	5.6	9.2							1	Q3 2009	1	Q2 2010
69	2		6	2	1	1	Q1 2010	4	Q1 2010	5	testicule	0	1	5.2	8.9	10.6	67.1	2	gg lomboaortiques	11.3	18.9	21.7	714	1	Q4 2010	1	Q2 2011
70	1		6	1	0	1	Q1 2010	4	Q1 2010	4	masse abdo	0	1	3	5	5.5	934	2	gg susclav g	2.7	4	4.6	18.8	1	Q4 2010	1	Q1 2011
71	2		6	2	1	1	Q3 2011	3	Q3 2011	2	massif facial	1	1	4.4	6.5	7.6	256	2	cerebrale	9.1	14.5	15.5	75.6	1	Q3 2012	1	Q4 2013
72	2		6	2	1	1	Q4 2011	3	Q4 2011	4	pelvienne	1	1	1.7	2.5	3.2	271							1	Q3 2012	1	Q2 2013
73	2		6	2	1	0	Q4 2013	1	Q4 2003	1	deltoide	0	1	1.4	2	2.4	12.6							0		0		Q4 2017		Q4 2017
74	2		6	2	1	1	Q2 2014	3	Q2 2014	1	paroi thoracique droite	0	1	3.1	5.4	6	802							0		0		Q4 2017		Q4 2017
75	2		6	2	0	0	Q3 2013	3	Q3 2013	3	fosses nasales	0	1	2.4	3.1	3.8	10.2							0		0		Q4 2017		Q4 2017
76	1		6	2	0	1	Q4 2013	3	Q4 2013	3	orbite gauche	1	1	4.2	5.6	6.4	7.1							0		0		Q3 2017		Q4 2017
77	2		6	1	1	1	Q4 2013	3	Q4 2013	1	cuisse droite	0	1	1.8	2.4	3.1	7.9							0		0		Q3 2017	Q3 2017	Q4 2017
78	2		6	1	1	1	Q3 2014	3	Q3 2014	2	muscle temporal gauche	1	1	4.1	5.3	7.1	25	2	gg cervical	2.6	3.2	4.3	1	0		0		Q3 2017	Q3 2017	Q4 2017
79	2		6	1	0	1	Q4 2014	4	Q4 2014	2	langue	0	1	3.5	4.5	5.6	27.5	2	côte	2.7	3.1	3.8	6.7	0		1	Q3 2015
80	2		6	1	1	1	Q4 2014	3	Q4 2014	1	mollet droit	0	1	4.2	5.7	6.6	24.5							0		0		Q4 2017	Q4 2017	Q4 2017
81	1		6	1	0	1	Q4 2014	3	Q4 2014	2	orbite gauche	1	1	3.1	4.4	5.5	20.7							1	Q2 2016	1	Q4 2017
82	2		6	1	1	1	Q4 2014	3	Q4 2014	1	avant bras droit	0	1	4.3	6.3	6.8	67.3							0		0		Q3 2017	Q3 2017	Q4 2017
83	2		6	2	0	1	Q4 2014	4	Q4 2014	3	fosse infratemporale droite	1	1	6	8	9	30.1	2	gg mediastinaux	4.7	5.5	7.8	27.1	0		0		Q3 2017	Q3 2017	Q4 2017
84	2		6	2	0	1	Q1 2015	3	Q1 2015	2	parapharyngé gauche	0	1	3.5	5.2	6	39.9	2	gg cervical	2.9	3.1	3.9	2.3	1	Q4 2015	1	Q1 2016
85	1		6	1	0	1	Q1 2015	3	Q1 2015	1	main gauche	1	1	4.2	5.7	6.3	20.4	2	ganglion axillaire	1.7	1.7	2.6	1	1	Q2 2016	1	Q2 2017
86	2		6	2	0	0	Q2 2015	3	Q2 2015	3	infraorbitaire gauche	0	1	1.2	1.6	2.2	13.1							0		0		Q1 2016	Q1 2016
87	1		6	1	1	1	Q2 2005	3	Q2 2015	4	ouraque	0	1	4.7	7.5	8.5	341							0		0		Q3 2017	Q3 2017	Q4 2017
88	2		6	1	1	1	Q2 2015	3	Q2 2015	1	avant bras gauche	0	1	5.4	8.1	8.7	193							0		0		Q4 2017	Q4 2017	Q4 2017
89	1		6	2	0	0	Q2 2015	3	Q2 2015	2	paupière inf droite	0	1	1.5	2	2.8	12.6							0		0		Q3 2017	Q3 2017	Q4 2017
90	2		6	2	1	1	Q4 2015	4	Q4 2015	4	pelvien	0	1	4.2	7.1	7.7	220	2	poumon	1.8	1.8	2.8	1	1	Q1 2017	1	Q4 2017
91	1		6	2	0	0	Q4 2015	3	Q4 2015	3	apex petreux droit parameningee	1	1	6	8.4	9.6	17.2							1	Q3 2016	1	Q4 2016
92	2		6	2	0	0	Q4 2015	3	Q4 2015	3	orbite gauche parameningee	0	1	3.3	4	6	7.6							0		0		Q3 2017	Q3 2017	Q4 2017
93	1		6	2	1	0	Q1 2016	2	Q1 2016	5	col uterus	0	1	3.2	4.5	6.4	54.3							0		0		Q4 2017	Q4 2017	Q4 2017
94	2		6	2	0	0	Q2 2016	3	Q2 2016	3	apex petreux parameninge	1	1	3.2	4.1	4.9	7.9							0		0		Q3 2017	Q3 2017	Q4 2017
95	2		6	2	1	0	Q3 2016	3	Q3 2016	4	abdominal de l'ouraque	0	1	2.8	4.2	4.7	348							0		0		Q4 2017	Q4 2017	Q4 2017
96	1		6	2	1	1	Q4 2016	3	Q4 2016	4	pelvien	0	1	2.8	4.3	4.8	360							0		0		Q3 2017	Q3 2017	Q4 2017
97	1		6	2	0	1	Q2 2016	3	Q2 2016	3	parameningee orbite gauche	0	1	1.4	1.6	2.4	4.8							0		0		Q4 2017	Q4 2017	Q4 2017
98	1		6	1	1	1	Q4 2016	4	Q4 2016	1	main gauche	0	1	7.6	9.8	11.3	10.6	2	coulee gg	6.8	9.3	10.9	59	0		0		Q4 2017	Q4 2017	Q4 2017
99	1		6	2	1	0	Q1 2012	2	Q1 2012	3	fosse infratemporale gauche	0	1	3.3	4.5	5.4	17.5							0		0		Q3 2017	Q3 2017	Q3 2017
101	2		6	2	1	1	Q3 2017	3	Q3 2017	5	vesicoprostatique	1	1	3.6	4.9	6.2	119	2	gg	3.1	3.4	4	3.4	0		0		Q4 2017	Q4 2017	Q4 2017
102	1		6	1	0	1	Q1 2017	4	Q1 2017	1	pied gauche	0	1	6.3	8.7	9.8	45.3	2	gg inguinaux	7.9	13.9	15.9	201	0		0		Q4 2017	Q4 2017	Q4 2017
